# Supplementary material for: Fibroblasts are not just fibroblasts: clear differences between dermal and pulmonary fibroblasts’ response to fibrotic growth factors
Source: Sci Rep. 2023 Jun 9;13:9411. doi: 10.1038/s41598-023-36416-6 (PMC10256773; doi:10.1038/s41598-023-36416-6)
Supplement: Supplementary file 1 — Supplementary Information 1. [file 41598_2023_36416_MOESM1_ESM.xlsx]

## Sheet: Information
Information
Gene expression data used in figure 5.
Sheet name	Contents
Information	Sample and gene information
Gene expression	Gene expression calculations
Sample overview
Sample no	Sample name	Origin	Treatment
1	d1.1	Dermal/skin	w/o
2	d1.2	Dermal/skin	w/o
3	d1.3	Dermal/skin	w/o
4	d2.1	Dermal/skin	TGF-b [1 nM]
5	d2.2	Dermal/skin	TGF-b [1 nM]
6	d2.3	Dermal/skin	TGF-b [1 nM]
7	d3.1	Dermal/skin	PDGF-AB [3 nM]
8	d3.2	Dermal/skin	PDGF-AB [3 nM]
9	d3.3	Dermal/skin	PDGF-AB [3 nM]
10	l1.1	Pulmonary/lung	w/o
11	l1.2	Pulmonary/lung	w/o
12	l1.3	Pulmonary/lung	w/o
13	l2.1	Pulmonary/lung	TGF-b [0.04 nM]
14	l2.2	Pulmonary/lung	TGF-b [0.04 nM]
15	l2.3	Pulmonary/lung	TGF-b [0.04 nM]
16	l3.1	Pulmonary/lung	PDGF-AB [3 nM]
17	l3.2	Pulmonary/lung	PDGF-AB [3 nM]
18	l3.3	Pulmonary/lung	PDGF-AB [3 nM]
Gene overview
Gene name	Manufactor	Catalog no.	Species	Description
18S RNA	Thermo fisher	Hs99999901_s1	Human	Eukaryotic 18S rRNA
COL1A1	Thermo fisher	Hs00164004_m1	Human	collagen type I alpha 1
COL3A1	Thermo fisher	Hs00943809_m1	Human	collagen type III alpha 1 chain
COL6A3	Thermo fisher	Hs00915125_m1	Human	collagen type VI alpha 3 chain
FN1	Thermo fisher	Hs01549976_m1	Human	Fibronectin 1

## Sheet: Gene expression
Dermal												Pulmonary
Gene:	COL1A1				Control (average ΔCt)	7.71277						Gene:	COL1A1				Control (average ΔCt)	8.85274
				Ref. Gene	Gene of interest (GOI)	GOI - Ref	ΔCt GOI - ΔCt control	Fold	Log transformed							Ref. Gene	Gene of interest (GOI)	GOI - Ref	ΔCt GOI - ΔCt control	Fold	Log transformed
		Sample no	Sample name	18S	COL1A1	ΔCt	ΔΔCt	2^-(ΔΔCt)	Log2(2^-(ΔΔCt))					Sample no	Sample name	18S	COL1A1	ΔCt	ΔΔCt	2^-(ΔΔCt)	Log2(2^-(ΔΔCt))
		1	d1.1	13.7027	21.3506	7.6479	-0.0648682	1.04599	0.0648682					10	l1.1	15.782	24.706	8.92406	0.0713205	0.951766	-0.0713205
		2	d1.2	13.6993	20.9829	7.28359	-0.429179	1.34647	0.429179					11	l1.2	14.1627	23.0932	8.93048	0.0777349	0.947544	-0.0777349
		3	d1.3	13.5818	21.8183	8.23651	0.523742	0.695566	-0.523742					12	l1.3	13.8996	22.6052	8.70555	-0.147193	1.10741	0.147193
		4	d2.1	13.4077	19.2399	5.83218	-1.88059	3.68226	1.88059					13	l2.1	14.174	21.0612	6.88722	-1.96552	3.90554	1.96552
		5	d2.2	13.7635	19.7452	5.98163	-1.73115	3.31991	1.73115					14	l2.2	14.0476	20.5631	6.51558	-2.33717	5.05309	2.33717
		6	d2.3	13.1031	19.1774	6.07431	-1.63847	3.11334	1.63847					15	l2.3	14.3492	20.9497	6.60043	-2.25231	4.76446	2.25231
		7	d3.1	13.6473	22.4029	8.75557	1.0428	0.485384	-1.0428					16	l3.1	14.0385	23.8834	9.84494	0.992196	0.502712	-0.992196
		8	d3.2	13.5116	22.4436	8.93203	1.21926	0.429503	-1.21926					17	l3.2	13.5185	23.459	9.94051	1.08777	0.470487	-1.08777
		9	d3.3	12.984	22.4388	9.45484	1.74207	0.298941	-1.74207					18	l3.3	13.3028	23.5296	10.2268	1.37406	0.385803	-1.37406
Gene:	COL3A1				Control (average ΔCt)	6.02858						Gene:	COL3A1				Control (average ΔCt)	7.52268
				Ref. Gene	Gene of interest (GOI)	GOI - Ref	ΔCt GOI - ΔCt control	Fold	Log transformed							Ref. Gene	Gene of interest (GOI)	GOI - Ref	ΔCt GOI - ΔCt control	Fold	Log transformed
		Sample no	Sample name	18S	COL3A1	ΔCt	ΔΔCt	2^-(ΔΔCt)	Log2(2^-(ΔΔCt))					Sample no	Sample name	18S	COL3A1	ΔCt	ΔΔCt	2^-(ΔΔCt)	Log2(2^-(ΔΔCt))
		1	d1.1	13.7027	19.6357	5.93298	-0.0955986	1.06851	0.0955986					10	l1.1	15.782	23.369	7.58706	0.0643803	0.956356	-0.0643803
		2	d1.2	13.6993	19.5217	5.82236	-0.206211	1.15365	0.206211					11	l1.2	14.1627	21.8982	7.73542	0.212743	0.862895	-0.212743
		3	d1.3	13.5818	19.9244	6.34267	0.314094	0.804356	-0.314094					12	l1.3	13.8996	21.1534	7.25371	-0.268971	1.20495	0.268971
		4	d2.1	13.4077	18.8659	5.45814	-0.570433	1.48497	0.570433					13	l2.1	14.174	20.203	6.02905	-1.49363	2.81597	1.49363
		5	d2.2	13.7635	19.5532	5.78968	-0.238896	1.18009	0.238896					14	l2.2	14.0476	19.5693	5.52175	-2.00093	4.00259	2.00093
		6	d2.3	13.1031	19.111	6.00793	-0.0206474	1.01441	0.0206474					15	l2.3	14.3492	19.7214	5.3722	-2.15048	4.43975	2.15048
		7	d3.1	13.6473	19.9312	6.28393	0.255359	0.837778	-0.255359					16	l3.1	14.0385	22.2536	8.21509	0.692413	0.618818	-0.692413
		8	d3.2	13.5116	20.2858	6.77417	0.745597	0.596421	-0.745597					17	l3.2	13.5185	21.7936	8.27511	0.752427	0.593604	-0.752427
		9	d3.3	12.984	20.2116	7.22764	1.19907	0.435557	-1.19907					18	l3.3	13.3028	21.8702	8.56744	1.04476	0.484725	-1.04476
Gene:	COL6A3				Control (average ΔCt)	9.18569						Gene:	COL6A3				Control (average ΔCt)	10.4173
				Ref. Gene	Gene of interest (GOI)	GOI - Ref	ΔCt GOI - ΔCt control	Fold	Log transformed							Ref. Gene	Gene of interest (GOI)	GOI - Ref	ΔCt GOI - ΔCt control	Fold	Log transformed
		Sample no	Sample name	18S	COL6A3	ΔCt	ΔΔCt	2^-(ΔΔCt)	Log2(2^-(ΔΔCt))					Sample no	Sample name	18S	COL6A3	ΔCt	ΔΔCt	2^-(ΔΔCt)	Log2(2^-(ΔΔCt))
		1	d1.1	13.7027	22.8458	9.14306	-0.0426313	1.02999	0.0426313					10	l1.1	15.782	26.2065	10.4245	0.00717969	0.995036	-0.00717969
		2	d1.2	13.6993	23.0103	9.31096	0.125276	0.916828	-0.125276					11	l1.2	14.1627	24.6372	10.4745	0.0571618	0.961153	-0.0571618
		3	d1.3	13.5818	22.6861	9.10435	-0.0813371	1.058	0.0813371					12	l1.3	13.8996	24.253	10.3533	-0.0639854	1.04535	0.0639854
		4	d2.1	13.4077	22.9678	9.56007	0.374388	0.771433	-0.374388					13	l2.1	14.174	24.6233	10.4493	0.032	0.978063	-0.032
		5	d2.2	13.7635	24.2018	10.4382	1.25256	0.419703	-1.25256					14	l2.2	14.0476	24.123	10.0754	-0.341908	1.26743	0.341908
		6	d2.3	13.1031	23.0138	9.91069	0.725	0.604997	-0.725					15	l2.3	14.3492	24.3407	9.99145	-0.425884	1.3434	0.425884
		7	d3.1	13.6473	21.2738	7.62654	-1.55914	2.94679	1.55914					16	l3.1	14.0385	25.2838	11.2453	0.827979	0.563318	-0.827979
		8	d3.2	13.5116	21.7414	8.22981	-0.955873	1.93975	0.955873					17	l3.2	13.5185	24.5779	11.0594	0.642072	0.640792	-0.642072
		9	d3.3	12.984	22.024	9.04002	-0.145672	1.10625	0.145672					18	l3.3	13.3028	25.5227	12.2199	1.80261	0.286656	-1.80261
Gene:	FN1				Control (average ΔCt)	6.91044						Gene:	FN1				Control (average ΔCt)	6.53677
				Ref. Gene	Gene of interest (GOI)	GOI - Ref	ΔCt GOI - ΔCt control	Fold	Log transformed							Ref. Gene	Gene of interest (GOI)	GOI - Ref	ΔCt GOI - ΔCt control	Fold	Log transformed
		Sample no	Sample name	18S	FN1	ΔCt	ΔΔCt	2^-(ΔΔCt)	Log2(2^-(ΔΔCt))					Sample no	Sample name	18S	FN1	ΔCt	ΔΔCt	2^-(ΔΔCt)	Log2(2^-(ΔΔCt))
		1	d1.1	13.7027	20.4099	6.70722	-0.203214	1.15126	0.203214					10	l1.1	15.782	22.5271	6.74511	0.208341	0.865532	-0.208341
		2	d1.2	13.6993	20.5715	6.8722	-0.0382377	1.02686	0.0382377					11	l1.2	14.1627	20.7835	6.62079	0.0840214	0.943424	-0.0840214
		3	d1.3	13.5818	20.7412	7.15942	0.248986	0.841488	-0.248986					12	l1.3	13.8996	20.1541	6.25447	-0.282298	1.21613	0.282298
		4	d2.1	13.4077	18.4471	5.0394	-1.87104	3.65796	1.87104					13	l2.1	14.174	19.4897	5.31566	-1.22111	2.33126	1.22111
		5	d2.2	13.7635	19.3364	5.57284	-1.33759	2.5273	1.33759					14	l2.2	14.0476	18.5506	4.503	-2.03377	4.09472	2.03377
		6	d2.3	13.1031	18.5083	5.40521	-1.50523	2.83869	1.50523					15	l2.3	14.3492	18.8502	4.501	-2.03577	4.10042	2.03577
		7	d3.1	13.6473	19.45	5.80265	-1.10778	2.15514	1.10778					16	l3.1	14.0385	19.9797	5.94123	-0.595544	1.51104	0.595544
		8	d3.2	13.5116	19.3831	5.87149	-1.03895	2.05473	1.03895					17	l3.2	13.5185	19.1053	5.58677	-0.949997	1.93187	0.949997
		9	d3.3	12.984	19.4647	6.48073	-0.42971	1.34696	0.42971					18	l3.3	13.3028	19.2889	5.98615	-0.550616	1.46471	0.550616
